# Supplementary material for: MiR-148a-3p/SIRT7 Axis Relieves Inflammatory-Induced Endothelial Dysfunction
Source: Int J Mol Sci. 2024 May 7;25(10):5087. doi: 10.3390/ijms25105087 (PMC11121049; doi:10.3390/ijms25105087)
Supplement: Supplementary file 1 [file ijms-25-05087-s001.zip]

Archive with 1 entries (1 files):
- ijms-2980966-supplementary.pdf
